# Supplementary material for: Functional remodeling of the gut microbiome and metabolome in primary idiopathic male infertility
Source: BMC Microbiol. 2026 Apr 24;26:540. doi: 10.1186/s12866-026-05064-x (PMC13244902; doi:10.1186/s12866-026-05064-x)
Supplement: Supplementary file 2 — Supplementary Material 2. [file 12866_2026_5064_MOESM2_ESM.xlsx]

## Sheet: Sheet1
Supplementary Table S1. Exploratory Wilcoxon rank-sum tests for the top 10 taxa displayed in Figure 2 at the phylum and species levels.
Taxonomic level	Taxon	Mean relative abundance (%) in fertile controls	Mean relative abundance (%) in infertile men	Wilcoxon rank-sum test p value
phylum	Bacillota	86.3136	82.2798	0.429
phylum	Actinomycetota	8.74927	6.33851	0.3204
phylum	Pseudomonadota	1.9754	8.4288	0.0089
phylum	Bacteroidota	2.50973	2.48992	0.9192
phylum	Verrucomicrobiota	0.17948	0.21301	0.8552
phylum	Campylobacterota	0.08764	0.07311	0.5296
phylum	Fusobacteriota	0.03432	0.04174	0.8552
phylum	Spirochaetota	0.02328	0.02512	0.7921
phylum	Candidatus_Saccharibacteria	0.0142	0.02943	0.3204
phylum	Thermotogota	0.0191	0.01148	0.1184
species	Blautia_sp.	12.5337	11.9672	0.7921
species	Escherichia_coli	0.74481	6.27736	0.00192
species	Blautia_wexlerae	3.55253	3.24183	0.6702
species	Anaerobutyricum_hallii	3.86139	2.783	0.1283
species	Gemmiger_sp.	2.04426	2.08882	0.7303
species	Fusicatenibacter_saccharivorans	2.1859	1.71587	0.4058
species	Ruminococcus_sp.	1.88001	1.94785	0.9515
species	Dorea_sp.	1.8712	1.67566	0.1875
species	Blautia_obeum	1.68304	1.74518	0.6702
species	Bifidobacterium_sp.	2.33244	1.06223	0.04919
