# Supplementary material for: Functional remodeling of the gut microbiome and metabolome in primary idiopathic male infertility
Source: BMC Microbiol. 2026 Apr 24;26:540. doi: 10.1186/s12866-026-05064-x (PMC13244902; doi:10.1186/s12866-026-05064-x)
Supplement: Supplementary file 3 — Supplementary Material 3. [file 12866_2026_5064_MOESM3_ESM.xlsx]

## Sheet: Sheet1
Supplementary Table S2. Differential KEGG pathways identified by metagenomic functional profiling between infertile men and fertile controls.
Name	Fertile-Mean(%)	Fertile-Sd(%)	Infertile-Mean(%)	Infertile-Sd(%)	Pvalue	Fold Change	Corrected pvalue	Lower ci	Upper ci	Effectsize
Pentose phosphate pathway	0.80734	0.04502	0.77103	0.04507	0.03003	0.95503	0.3488	0.00609	0.06947	0.03631
Aminoacyl-tRNA biosynthesis	0.68524	0.0602	0.62421	0.06243	0.02194	0.91093	0.3316	0.02532	0.1046	0.06103
Bacterial secretion system	0.46166	0.0577	0.51045	0.0881	0.0244	1.10569	0.3316	-0.1013	0.00348	-0.0488
Glycerolipid metabolism	0.47054	0.02286	0.44325	0.03295	0.01767	0.94199	0.3316	0.00799	0.04515	0.02728
Teichoic acid biosynthesis	0.43741	0.02869	0.39165	0.05128	0.00288	0.89539	0.2731	0.01851	0.07239	0.04575
Biofilm formation - Escherichia coli	0.36944	0.02205	0.41075	0.07188	0.03324	1.11183	0.3502	-0.0771	-0.00946	-0.04131
Arginine and proline metabolism	0.31854	0.02519	0.34768	0.03387	0.00482	1.09148	0.2731	-0.04905	-0.00943	-0.02913
RNA degradation	0.3428	0.024	0.32155	0.02619	0.04056	0.93801	0.3749	0.00447	0.03769	0.02125
Bacterial chemotaxis	0.20102	0.04371	0.23762	0.04268	0.01002	1.18205	0.3025	-0.06638	-0.00588	-0.03659
HIF-1 signaling pathway	0.18635	0.00878	0.17062	0.01563	0.00328	0.91556	0.2731	0.00767	0.02508	0.01575
Prodigiosin biosynthesis	0.16256	0.01843	0.17738	0.01704	0.04919	1.09119	0.4204	-0.02838	-0.00233	-0.01481
Glucagon signaling pathway	0.17502	0.01273	0.15931	0.01428	0.00482	0.91022	0.2731	0.00646	0.02523	0.0157
Central carbon metabolism in cancer	0.15676	0.01548	0.14065	0.01521	0.01582	0.89721	0.3316	0.00601	0.02776	0.0161
Biosynthesis of ansamycins	0.12201	0.01444	0.10395	0.02282	0.02709	0.85201	0.3316	0.00542	0.03072	0.01804
Antifolate resistance	0.11422	0.00777	0.10155	0.01069	0.00288	0.88907	0.2731	0.00619	0.01902	0.01266
Protein processing in endoplasmic reticulum	0.07907	0.00898	0.06566	0.01411	0.01263	0.83046	0.3316	0.00625	0.02149	0.01341
Phosphonate and phosphinate metabolism	0.06224	0.01115	0.0748	0.01267	0.0197	1.20179	0.3316	-0.02096	-0.00509	-0.01256
Epithelial cell signaling in Helicobacter pylori infection	0.07021	0.00611	0.06451	0.01046	0.04056	0.91877	0.3749	-7e-05	0.01123	0.0057
PPAR signaling pathway	0.0698	0.01096	0.06245	0.00896	0.0447	0.89464	0.397	0.00013	0.01404	0.00735
Chemical carcinogenesis - reactive oxygen species	0.05163	0.01089	0.06856	0.02519	0.03324	1.32809	0.3502	-0.03157	-0.0051	-0.01694
Bacterial invasion of epithelial cells	0.0285	0.00735	0.03957	0.01659	0.03674	1.38854	0.3699	-0.01939	-0.0031	-0.01108
Limonene degradation	0.0232	0.00366	0.0275	0.00576	0.03674	1.18568	0.3699	-0.00747	-0.00131	-0.00431
Alcoholic liver disease	0.02185	0.00307	0.02765	0.00858	0.01002	1.26565	0.3025	-0.01027	-0.00217	-0.0058
Caprolactam degradation	0.02129	0.0063	0.02767	0.007	0.01002	1.29941	0.3025	-0.01103	-0.00151	-0.00638
Virion - Bacteriophage lambda	0.00317	0.00409	0.03684	0.06417	0.00425	11.6216	0.2731	-0.06459	-0.00976	-0.03367
Retinol metabolism	0.01631	0.00489	0.023	0.00754	0.00619	1.41023	0.2805	-0.01101	-0.00261	-0.00669
Biosynthesis of siderophore group nonribosomal peptides	0.01198	0.01567	0.02211	0.02029	0.04919	1.84574	0.4204	-0.02209	0.00271	-0.01013
Longevity regulating pathway	0.00675	0.00353	0.01523	0.01002	0.0089	2.25699	0.3025	-0.0135	-0.004	-0.00848
Biosynthesis of type II polyketide products	0.01278	0.00396	0.00896	0.00411	0.0244	0.70113	0.3316	0.00094	0.0066	0.00382
Type I polyketide structures	0.01247	0.00389	0.00888	0.00428	0.0197	0.71215	0.3316	0.00075	0.00648	0.00359
Human T-cell leukemia virus 1 infection	0.00784	0.00407	0.0132	0.00879	0.0447	1.68266	0.397	-0.00978	-0.0009	-0.00535
Hepatocellular carcinoma	0.00517	0.0037	0.01389	0.01541	0.01582	2.68764	0.3316	-0.01631	-0.00257	-0.00872
Chemical carcinogenesis - DNA adducts	0.00245	0.00304	0.00954	0.01452	0.02709	3.8913	0.3316	-0.01489	-0.00134	-0.00709
Autophagy - animal	0.00379	0.00211	0.00783	0.00734	0.01767	2.06492	0.3316	-0.00779	-0.00099	-0.00404
Efferocytosis	0.00341	0.00171	0.00687	0.00445	0.04056	2.01437	0.3749	-0.00571	-0.00123	-0.00346
Fluorobenzoate degradation	0.00198	0.0033	0.00669	0.01034	0.01582	3.3737	0.3316	-0.00983	-0.00038	-0.00471
Yersinia infection	0.00114	0.00091	0.00714	0.01408	0.0011	6.26207	0.2731	-0.01302	-0.00172	-0.006
Toluene degradation	0.00169	0.00253	0.00604	0.00891	0.01125	3.58173	0.3186	-0.00886	-0.00044	-0.00436
Amphetamine addiction	0.00288	0.00246	0.00136	0.00136	0.03324	0.4707	0.3502	0.00015	0.00325	0.00153
Serotonergic synapse	0.00288	0.00246	0.00128	0.00137	0.0244	0.4454	0.3316	0.00022	0.00321	0.0016
Cocaine addiction	0.00288	0.00246	0.00127	0.00137	0.02194	0.43939	0.3316	0.00022	0.00325	0.00162
Steroid hormone biosynthesis	0.00313	0.00322	0.00093	0.00078	0.00619	0.29654	0.2805	0.00067	0.00412	0.0022
Phagosome	0.0022	0.0013	0.00134	0.00125	0.03003	0.60936	0.3488	-6e-05	0.00174	0.00086
Bladder cancer	0.00046	0.0006	0.00296	0.00484	0.00328	6.47908	0.2731	-0.00485	-0.00063	-0.0025
Arachidonic acid metabolism	0.0008	0.00092	0.00257	0.00323	0.01582	3.22257	0.3316	-0.00338	-0.00038	-0.00178
Linoleic acid metabolism	0.00072	0.00078	0.00248	0.00316	0.01767	3.46406	0.3316	-0.00327	-0.00047	-0.00176
Non-homologous end-joining	0.00052	0.00053	0.00141	0.0014	0.0089	2.70881	0.3025	-0.00162	-0.00025	-0.00089
Complement and coagulation cascades	0.0006	0.00055	0.00028	0.00067	0.02035	0.46138	0.3316	-8e-05	0.00072	0.00032
AGE-RAGE signaling pathway in diabetic complications	0.00031	0.00032	0.00025	0.00066	0.03815	0.78093	0.3749	-0.00031	0.00037	7.0E-5
Non-alcoholic fatty liver disease	8.0E-5	0.00014	0.00022	0.00031	0.03306	2.70235	0.3502	-0.0003	-1.93e-06	-0.00014
Aldosterone-regulated sodium reabsorption	0.00029	0.00067	0	0	0.0269	0	0.3316	2.0E-5	0.00068	0.00029
Inflammatory bowel disease	3.0E-5	7.0E-5	0	0	0.0269	0	0.3316	0	8.0E-5	3.0E-5
Malaria	3.0E-5	7.0E-5	0	0	0.0269	0	0.3316	0	8.0E-5	3.0E-5
