# Supplementary material for: Functional remodeling of the gut microbiome and metabolome in primary idiopathic male infertility
Source: BMC Microbiol. 2026 Apr 24;26:540. doi: 10.1186/s12866-026-05064-x (PMC13244902; doi:10.1186/s12866-026-05064-x)
Supplement: Supplementary file 4 — Supplementary Material 4. [file 12866_2026_5064_MOESM4_ESM.xlsx]

## Sheet: Sheet1
Supplementary Table S3. Key genes identified in the four selected KEGG pathways and their related microbial species
Pathway	KO	Gene	Annotation	Related species
Pentose phosphate pathway	K00615	tktA/tktB	transketolase	s_Bifidobacterium sp., s_Catenibacterium mitsuokai, s_Escherichia coli, s_Escherichia sp., s_Eubacterium ramulus
Pentose phosphate pathway	K00616	talA/talB	transaldolase	s_Bifidobacterium sp., s_Escherichia coli, s_Eubacterium ramulus
Pentose phosphate pathway	K00036	zwf	glucose-6-phosphate 1-dehydrogenase	s_Bifidobacterium sp., s_Escherichia coli
Pentose phosphate pathway	K01807	rpiA	ribose 5-phosphate isomerase A	s_Bifidobacterium sp., s_Catenibacterium mitsuokai, s_Escherichia coli
Pentose phosphate pathway	K01783	rpe	ribulose-phosphate 3-epimerase	s_Dorea amylophila, s_Escherichia coli, s_Eubacterium ramulus
Pentose phosphate pathway	K00874	kdgK	2-dehydro-3-deoxygluconokinase	s_Shigella flexneri
Arginine and proline metabolism	K00286	proC	pyrroline-5-carboxylate reductase	s_Bifidobacterium sp., s_Catenibacterium mitsuokai, s_Escherichia coli, s_Eubacterium ramulus
Arginine and proline metabolism	K00931	proB	glutamate 5-kinase	s_Bifidobacterium sp., s_Escherichia coli, s_Eubacterium ramulus
Arginine and proline metabolism	K00147	proA	glutamate-5-semialdehyde dehydrogenase	s_Bifidobacterium sp., s_Eubacterium ramulus
Arginine and proline metabolism	K01585	speA	arginine decarboxylase	s_Catenibacterium mitsuokai, s_Escherichia coli, s_Eubacterium ramulus
Arginine and proline metabolism	K12251	aguB	N-carbamoylputrescine amidase	s_Bifidobacterium sp., s_Catenibacterium mitsuokai
Arginine and proline metabolism	K01581	speC/speF	ornithine decarboxylase	s_Shigella sonnei
HIF-1 signaling pathway	K01689	eno	enolase	s_Bifidobacterium sp., s_Dorea amylophila, s_Escherichia coli, s_Eubacterium ramulus
HIF-1 signaling pathway	K00134	gapA	glyceraldehyde-3-phosphate dehydrogenase	s_Bifidobacterium sp., s_Escherichia coli, s_Eubacterium ramulus
HIF-1 signaling pathway	K00016	ldh	L-lactate dehydrogenase	s_Bifidobacterium sp., s_Escherichia sp.
HIF-1 signaling pathway	K00850	pfkA	6-phosphofructokinase 1	s_Escherichia coli, s_Eubacterium ramulus
PPAR signaling pathway	K01897	fadD	long-chain acyl-CoA synthetase	s_Bifidobacterium sp., s_Dorea amylophila, s_Escherichia coli, s_Eubacterium ramulus
PPAR signaling pathway	K00864	glpK	glycerol kinase	s_Bifidobacterium sp., s_Escherichia coli, s_Eubacterium ramulus
PPAR signaling pathway	K00029	maeB	malate dehydrogenase (oxaloacetate-decarboxylating)(NADP+)	s_Escherichia coli
