# Supplementary material for: Functional remodeling of the gut microbiome and metabolome in primary idiopathic male infertility
Source: BMC Microbiol. 2026 Apr 24;26:540. doi: 10.1186/s12866-026-05064-x (PMC13244902; doi:10.1186/s12866-026-05064-x)
Supplement: Supplementary file 7 — Supplementary Material 7. [file 12866_2026_5064_MOESM7_ESM.xlsx]

## Sheet: Sheet1
Supplementary Table S6. Enriched KEGG pathways (P < 0.05) and their corresponding mapped differential metabolites identified in fecal metabolomic analysis.
KEGG pathway ID	Pathway name	Number of mapped differential metabolites	P value	Mapped differential metabolites
map07011	Penicillins	1	0.0308	Clavulanate
map07013	Cephalosporins - oral agents	1	0.01552	Cephalosporin C
map04066	HIF-1 signaling pathway	2	0.02196	Pyruvic Acid|Ascorbic Acid
map04152	AMPK signaling pathway	2	0.04504	Pyruvic Acid|Quercetin
map00260	Glycine, serine and threonine metabolism	3	0.03794	Pyruvic Acid|N,N-Dimethylglycine|Phosphoserine
map00300	Lysine biosynthesis	3	0.01658	L-Lysine|N-Succinyl-L,L-2,6-Diaminopimelate|Tetrahydrodipicolinate
map00340	Histidine metabolism	3	0.03597	Formiminoglutamic Acid|Imidazole Lactic Acid|Histidinal
map00360	Phenylalanine metabolism	3	0.03998	Pyruvic Acid|2-Phenylacetamide|Succinic Acid
map00250	Alanine, aspartate and glutamate metabolism	3	0.008973	Pyruvic Acid|1-Pyrroline-5-Carboxylic Acid|Succinic Acid
map00052	Galactose metabolism	3	0.03404	Alpha-D-Glucose|Galactonic Acid|Galactosylglycerol
map05230	Central carbon metabolism in cancer	3	0.01925	Pyruvic Acid|Isocitric Acid|Succinic Acid
map00720	Other carbon fixation pathways	3	0.03036	Pyruvic Acid|Isocitric Acid|Succinic Acid
map04922	Glucagon signaling pathway	3	0.007282	Pyruvic Acid|Isocitric Acid|Succinic Acid
map00020	Citrate cycle (TCA cycle)	3	0.003415	Pyruvic Acid|Isocitric Acid|Succinic Acid
map00996	Biosynthesis of various alkaloids	4	0.03254	Vanillylamine|Prephenate|Tomatidine|Salicylic Acid
map00905	Brassinosteroid biosynthesis	4	0.000964	Typhasterol|Demissidine|3-Dehydroteasterone|Castasterone
map00470	D-Amino acid metabolism	4	0.0219	5-Aminovaleric Acid|Pyruvic Acid|L-Lysine|4-Hydroxyproline
map00053	Ascorbate and aldarate metabolism	4	0.001803	Pyruvic Acid|Glucuronolactone|Ascorbic Acid|L-Xylonate
map00941	Flavonoid biosynthesis	4	0.0275	Naringenin Chalcone|Dihydrokaempferol|Quercetin|Hesperetin
map01065	Biosynthesis of alkaloids derived from histidine and purine	4	0.001979	Pyruvic Acid|Alpha-D-Glucose|Isocitric Acid|Succinic Acid
map00330	Arginine and proline metabolism	4	0.000104	Pyruvic Acid|4-Hydroxyproline|N-Acetylputrescine|1-Pyrroline-5-Carboxylic Acid
map00310	Lysine degradation	5	0.001665	5-Aminovaleric Acid|L-Lysine|N-Epsilon-Acetyl-L-Lysine|2,3,4,5-Tetrahydro-2-Pyridinecarboxylic Acid|Succinic Acid
map01066	Biosynthesis of alkaloids derived from terpenoid and polyketide	5	0.000823	Pyruvic Acid|Alpha-D-Glucose|Isocitric Acid|Tomatidine|Succinic Acid
map01070	Biosynthesis of plant hormones	5	0.003924	Pyruvic Acid|Alpha-D-Glucose|Isocitric Acid|Salicylic Acid|Succinic Acid
map00960	Tropane, piperidine and pyridine alkaloid biosynthesis	6	0.000823	(+/-)-Pelletierine|2,3,4,5-Tetrahydro-2-Pyridinecarboxylic Acid|Hygrine|L-Lysine|Swainsonine|Senecionine N-Oxide
map01063	Biosynthesis of alkaloids derived from shikimate pathway	7	0.006588	Vanillylamine|Prephenate|Pyruvic Acid|Cephaeline|Succinic Acid|Alpha-D-Glucose|Isocitric Acid
map01060	Biosynthesis of plant secondary metabolites	8	0.001477	2,3,4,5-Tetrahydro-2-Pyridinecarboxylic Acid|Castasterone|Pyruvic Acid|L-Lysine|Prephenate|Succinic Acid|Alpha-D-Glucose|Isocitric Acid
map01064	Biosynthesis of alkaloids derived from ornithine, lysine and nicotinic acid	9	7.421E-7	(+/-)-Pelletierine|2,3,4,5-Tetrahydro-2-Pyridinecarboxylic Acid|Pyruvic Acid|Hygrine|L-Lysine|Swainsonine|Succinic Acid|Alpha-D-Glucose|Isocitric Acid
map01061	Biosynthesis of phenylpropanoids	13	6.733E-9	P-Coumaraldehyde|Salicylic Acid|Salicylaldehyde|4-Aminobenzoic Acid|Secoisolariciresinol|Pyruvic Acid|Prephenate|Dihydrokaempferol|Sinapic Acid|Succinic Acid|Alpha-D-Glucose|Isocitric Acid|Naringenin Chalcone
