# Supplementary material for: Functional remodeling of the gut microbiome and metabolome in primary idiopathic male infertility
Source: BMC Microbiol. 2026 Apr 24;26:540. doi: 10.1186/s12866-026-05064-x (PMC13244902; doi:10.1186/s12866-026-05064-x)
Supplement: Supplementary file 8 — Supplementary Material 8. [file 12866_2026_5064_MOESM8_ESM.xlsx]

## Sheet: Sheet1
Group	Age	smoking	Pyruvic_acid
0	36	0	5.3165763283292415
0	32	0	5.254374483048039
0	34	0	5.451243084451512
0	37	0	6.102680022762692
0	34	0	5.1288633789343185
0	34	0	5.436736883930429
0	36	0	5.3100439939481445
0	35	0	5.6342011300861445
0	35	0	5.8267605352388845
0	35	0	5.404620703837813
0	24	0	5.703969684819367
0	37	0	5.009756597060607
1	34	1	5.900911901287726
1	36	0	5.848622227234987
1	28	0	5.353778629376809
1	36	0	5.5396784776673735
1	40	0	5.764287655362438
1	27	0	5.815528956730366
1	32	1	5.405835245551425
1	33	0	5.595144783261615
1	31	0	5.446497748083142
1	31	1	5.329206033539715
1	27	0	5.656274734247604
1	29	0	5.690257609805455
1	28	0	5.964659845404506
1	32	0	5.527686037451023
1	35	0	5.455300989500717
1	30	1	5.56778502093887
1	28	0	6.245541822826732
1	33	1	6.147706054521313
1	28	1	6.010891002530976

## Sheet: 代谢物
Metabolite	Infertile_1	Infertile_2	Infertile_3	Infertile_4	Infertile_5	Infertile_6	Infertile_7	Infertile_8	Infertile_9	Infertile_10	Infertile_11	Infertile_12	Infertile_13	Infertile_14	Infertile_15	Infertile_16	Infertile_17	Infertile_18	Infertile_19	Fertile_1	Fertile_2	Fertile_3	Fertile_4	Fertile_5	Fertile_6	Fertile_7	Fertile_8	Fertile_9	Fertile_10	Fertile_11	Fertile_12	QC01	QC02	QC03	QC04
Phosphoserine	4.5828282676436665	5.263126764108657	4.7363323333933565	5.396936709785607	3.2570170276177284	4.677531281611724	3.7465147410578417	4.017837061060044	4.704773382208468	4.371137613839413	4.3400799011306885	4.885372433392654	4.5943792629111435	4.249333339791534	4.709328664427503	4.6143511400651285	4.128602390844868	3.966989467344659	4.28661603482646	5.1045791714959385	4.75460616170559	5.1272249186036225	4.681414725758168	3.897215503874368	5.285271027983075	4.903569732123179	4.969492191290381	5.046828741132352	5.318739233787798	4.295417373118071	4.974998992912892	4.823816822537231	4.814027634742727	4.886717805523934	4.770392480395583
1-Pyrroline-5-Carboxylic Acid	3.679031045534369	4.514034302369224	4.4904386821050535	4.605760776289039	4.3853962547761185	4.032828188774266	3.8993651696478913	4.08019474313003	3.9618110158701865	3.543431518543917	4.00533534135217	4.587001325609489	4.1081790927417074	4.074435586631688	4.385822265168742	4.104669686158664	3.841640557484176	4.0845662709335775	3.7513923205155986	4.28462334634265	4.104945046173129	4.561362698657971	4.060830408725373	4.0297317130489585	4.4322131149266255	5.1032005251570665	4.149133563579117	4.19094041825483	4.401858551071991	4.162607990167289	4.7511337124742745	4.2250490439062105	4.2611730586355145	4.259053378840132	4.1977379608686
4-Hydroxyproline	4.461709469508348	4.742820644601701	5.330262767146935	4.484407088563806	4.303238842979243	6.277127729797566	4.476889453164584	4.944032326909868	5.446304761409763	5.410598099024812	4.6173130840589485	4.737038122236914	5.182298338581623	4.676592851568762	5.224754477840719	5.1226279358929965	4.65183938360231	6.050115223013912	5.0430162965707	4.689565203979785	4.849755251953604	4.066672357433388	5.144323811287144	4.456040883414743	4.750615807184023	4.463100349327863	4.456811243908341	4.533074066248736	4.3636055908162925	4.762505550086737	4.9221485671145375	5.1691641359404334	5.219766028234201	5.20313419649575	5.163518023290347
N,N-Dimethylglycine	3.8326971783604993	4.743973999079347	4.125569234684021	5.066869903557814	3.648929049034755	4.157179006045745	4.7341440243029815	3.6887938788075583	4.224457785717569	4.2375822840351365	4.022417181933152	4.480273567906508	4.0076539447039305	3.9934918909109283	4.412484053217047	4.139991872537253	3.9730146234154944	3.4659382249351527	3.859268467556503	4.9405492293271696	4.214292993580406	4.7899923036250325	4.250298931756154	3.87716800308497	4.811109363044219	4.617547773397849	4.502141497682369	4.393469939044554	4.839195246675068	3.852597797738911	4.528659595192495	4.463069485526279	4.440015919730085	4.455073261316773	4.444370597233033
N-Acetylputrescine	5.381268462162583	4.787524310886763	5.928461908862902	6.314934321815616	5.536473956063049	5.787385419771226	5.4203355249108585	5.629742214452567	5.660995079011755	5.645003652367617	4.938181169332057	6.2858789263545765	5.726148849086735	5.9073117650079405	6.125407852695246	5.749395548878533	5.481515802002723	5.510776620069024	5.5609919082582415	5.65964420222454	6.3118276539738645	3.526468175635113	4.858608641968892	4.974438669140923	3.2689732916443086	4.171723838573421	6.308331777124027	5.854797267927599	3.937341986796404	5.6424276990907645	5.8566069589655445	5.701585224839463	5.70524649261132	5.728425418302952	5.729472167719939
Quercetin	4.034954157651547	3.7327639181063814	6.072275880385875	3.398497676826905	5.967393923502938	4.477556421009722	4.5929846154733625	4.3602803750242405	6.273097543954612	5.089579515454648	5.702830250854268	3.956403867467269	4.367497708175009	5.322402312267472	6.459714601987223	5.3589768913963605	6.7443966794501895	5.615127944812473	5.210055731998435	3.4421699342517456	4.020283989174986	3.107017310214512	4.803256744778341	5.389310751554238	3.4545350210672723	4.039879955345379	5.0363200931866885	5.0243061218661165	2.9625440148648936	5.079198328279643	2.9177058900744037	5.549565061645024	5.555744622851954	5.52971214130188	5.4442769882656465
Ascorbic Acid	6.725667385197678	5.382875360134381	6.044402533672612	5.3601428038452905	6.184135013352248	6.649571943149245	4.9588389129576775	6.420920145791807	6.225928714300419	5.993980928310973	6.43729589949483	6.541247262855758	6.811034092583451	6.292900319088697	6.2181305780417935	5.7475401310915375	7.124397969464785	7.025151466684935	6.822242831777544	5.694086655807338	5.500359537564294	5.158015145708989	6.928637240160179	5.401217509800032	5.491062623892809	5.716429042130341	6.120985541385639	6.61954827676249	4.707750377974968	6.186894940403098	5.202939201285182	6.410714534039955	6.406354766959004	6.412322318269229	6.368328089738915
Metabolite	Infertile_1	Infertile_2	Infertile_3	Infertile_4	Infertile_5	Infertile_6	Infertile_7	Infertile_8	Infertile_9	Infertile_10	Infertile_11	Infertile_12	Infertile_13	Infertile_14	Infertile_15	Infertile_16	Infertile_17	Infertile_18	Infertile_19	Fertile_1	Fertile_2	Fertile_3	Fertile_4	Fertile_5	Fertile_6	Fertile_7	Fertile_8	Fertile_9	Fertile_10	Fertile_11	Fertile_12	QC01	QC02	QC03	QC04
Phosphoserine	4.5828282676436665	5.263126764108657	4.7363323333933565	5.396936709785607	3.2570170276177284	4.677531281611724	3.7465147410578417	4.017837061060044	4.704773382208468	4.371137613839413	4.3400799011306885	4.885372433392654	4.5943792629111435	4.249333339791534	4.709328664427503	4.6143511400651285	4.128602390844868	3.966989467344659	4.28661603482646	5.1045791714959385	4.75460616170559	5.1272249186036225	4.681414725758168	3.897215503874368	5.285271027983075	4.903569732123179	4.969492191290381	5.046828741132352	5.318739233787798	4.295417373118071	4.974998992912892	4.823816822537231	4.814027634742727	4.886717805523934	4.770392480395583
1-Pyrroline-5-Carboxylic Acid	3.679031045534369	4.514034302369224	4.4904386821050535	4.605760776289039	4.3853962547761185	4.032828188774266	3.8993651696478913	4.08019474313003	3.9618110158701865	3.543431518543917	4.00533534135217	4.587001325609489	4.1081790927417074	4.074435586631688	4.385822265168742	4.104669686158664	3.841640557484176	4.0845662709335775	3.7513923205155986	4.28462334634265	4.104945046173129	4.561362698657971	4.060830408725373	4.0297317130489585	4.4322131149266255	5.1032005251570665	4.149133563579117	4.19094041825483	4.401858551071991	4.162607990167289	4.7511337124742745	4.2250490439062105	4.2611730586355145	4.259053378840132	4.1977379608686
4-Hydroxyproline	4.461709469508348	4.742820644601701	5.330262767146935	4.484407088563806	4.303238842979243	6.277127729797566	4.476889453164584	4.944032326909868	5.446304761409763	5.410598099024812	4.6173130840589485	4.737038122236914	5.182298338581623	4.676592851568762	5.224754477840719	5.1226279358929965	4.65183938360231	6.050115223013912	5.0430162965707	4.689565203979785	4.849755251953604	4.066672357433388	5.144323811287144	4.456040883414743	4.750615807184023	4.463100349327863	4.456811243908341	4.533074066248736	4.3636055908162925	4.762505550086737	4.9221485671145375	5.1691641359404334	5.219766028234201	5.20313419649575	5.163518023290347
N,N-Dimethylglycine	3.8326971783604993	4.743973999079347	4.125569234684021	5.066869903557814	3.648929049034755	4.157179006045745	4.7341440243029815	3.6887938788075583	4.224457785717569	4.2375822840351365	4.022417181933152	4.480273567906508	4.0076539447039305	3.9934918909109283	4.412484053217047	4.139991872537253	3.9730146234154944	3.4659382249351527	3.859268467556503	4.9405492293271696	4.214292993580406	4.7899923036250325	4.250298931756154	3.87716800308497	4.811109363044219	4.617547773397849	4.502141497682369	4.393469939044554	4.839195246675068	3.852597797738911	4.528659595192495	4.463069485526279	4.440015919730085	4.455073261316773	4.444370597233033
N-Acetylputrescine	5.381268462162583	4.787524310886763	5.928461908862902	6.314934321815616	5.536473956063049	5.787385419771226	5.4203355249108585	5.629742214452567	5.660995079011755	5.645003652367617	4.938181169332057	6.2858789263545765	5.726148849086735	5.9073117650079405	6.125407852695246	5.749395548878533	5.481515802002723	5.510776620069024	5.5609919082582415	5.65964420222454	6.3118276539738645	3.526468175635113	4.858608641968892	4.974438669140923	3.2689732916443086	4.171723838573421	6.308331777124027	5.854797267927599	3.937341986796404	5.6424276990907645	5.8566069589655445	5.701585224839463	5.70524649261132	5.728425418302952	5.729472167719939
Quercetin	4.034954157651547	3.7327639181063814	6.072275880385875	3.398497676826905	5.967393923502938	4.477556421009722	4.5929846154733625	4.3602803750242405	6.273097543954612	5.089579515454648	5.702830250854268	3.956403867467269	4.367497708175009	5.322402312267472	6.459714601987223	5.3589768913963605	6.7443966794501895	5.615127944812473	5.210055731998435	3.4421699342517456	4.020283989174986	3.107017310214512	4.803256744778341	5.389310751554238	3.4545350210672723	4.039879955345379	5.0363200931866885	5.0243061218661165	2.9625440148648936	5.079198328279643	2.9177058900744037	5.549565061645024	5.555744622851954	5.52971214130188	5.4442769882656465
Ascorbic Acid	6.725667385197678	5.382875360134381	6.044402533672612	5.3601428038452905	6.184135013352248	6.649571943149245	4.9588389129576775	6.420920145791807	6.225928714300419	5.993980928310973	6.43729589949483	6.541247262855758	6.811034092583451	6.292900319088697	6.2181305780417935	5.7475401310915375	7.124397969464785	7.025151466684935	6.822242831777544	5.694086655807338	5.500359537564294	5.158015145708989	6.928637240160179	5.401217509800032	5.491062623892809	5.716429042130341	6.120985541385639	6.61954827676249	4.707750377974968	6.186894940403098	5.202939201285182	6.410714534039955	6.406354766959004	6.412322318269229	6.368328089738915
Metabolite	Phosphoserine	1-Pyrroline-5-Carboxylic Acid	4-Hydroxyproline	N,N-Dimethylglycine	N-Acetylputrescine	Quercetin	Ascorbic Acid
Infertile_1	4.5828282676436665	3.679031045534369	4.461709469508348	3.8326971783604993	5.381268462162583	4.034954157651547	6.725667385197678
Infertile_2	5.263126764108657	4.514034302369224	4.742820644601701	4.743973999079347	4.787524310886763	3.7327639181063814	5.382875360134381
Infertile_3	4.7363323333933565	4.4904386821050535	5.330262767146935	4.125569234684021	5.928461908862902	6.072275880385875	6.044402533672612
Infertile_4	5.396936709785607	4.605760776289039	4.484407088563806	5.066869903557814	6.314934321815616	3.398497676826905	5.3601428038452905
Infertile_5	3.2570170276177284	4.3853962547761185	4.303238842979243	3.648929049034755	5.536473956063049	5.967393923502938	6.184135013352248
Infertile_6	4.677531281611724	4.032828188774266	6.277127729797566	4.157179006045745	5.787385419771226	4.477556421009722	6.649571943149245
Infertile_7	3.7465147410578417	3.8993651696478913	4.476889453164584	4.7341440243029815	5.4203355249108585	4.5929846154733625	4.9588389129576775
Infertile_8	4.017837061060044	4.08019474313003	4.944032326909868	3.6887938788075583	5.629742214452567	4.3602803750242405	6.420920145791807
Infertile_9	4.704773382208468	3.9618110158701865	5.446304761409763	4.224457785717569	5.660995079011755	6.273097543954612	6.225928714300419
Infertile_10	4.371137613839413	3.543431518543917	5.410598099024812	4.2375822840351365	5.645003652367617	5.089579515454648	5.993980928310973
Infertile_11	4.3400799011306885	4.00533534135217	4.6173130840589485	4.022417181933152	4.938181169332057	5.702830250854268	6.43729589949483
Infertile_12	4.885372433392654	4.587001325609489	4.737038122236914	4.480273567906508	6.2858789263545765	3.956403867467269	6.541247262855758
Infertile_13	4.5943792629111435	4.1081790927417074	5.182298338581623	4.0076539447039305	5.726148849086735	4.367497708175009	6.811034092583451
Infertile_14	4.249333339791534	4.074435586631688	4.676592851568762	3.9934918909109283	5.9073117650079405	5.322402312267472	6.292900319088697
Infertile_15	4.709328664427503	4.385822265168742	5.224754477840719	4.412484053217047	6.125407852695246	6.459714601987223	6.2181305780417935
Infertile_16	4.6143511400651285	4.104669686158664	5.1226279358929965	4.139991872537253	5.749395548878533	5.3589768913963605	5.7475401310915375
Infertile_17	4.128602390844868	3.841640557484176	4.65183938360231	3.9730146234154944	5.481515802002723	6.7443966794501895	7.124397969464785
Infertile_18	3.966989467344659	4.0845662709335775	6.050115223013912	3.4659382249351527	5.510776620069024	5.615127944812473	7.025151466684935
Infertile_19	4.28661603482646	3.7513923205155986	5.0430162965707	3.859268467556503	5.5609919082582415	5.210055731998435	6.822242831777544
Fertile_1	5.1045791714959385	4.28462334634265	4.689565203979785	4.9405492293271696	5.65964420222454	3.4421699342517456	5.694086655807338
Fertile_2	4.75460616170559	4.104945046173129	4.849755251953604	4.214292993580406	6.3118276539738645	4.020283989174986	5.500359537564294
Fertile_3	5.1272249186036225	4.561362698657971	4.066672357433388	4.7899923036250325	3.526468175635113	3.107017310214512	5.158015145708989
Fertile_4	4.681414725758168	4.060830408725373	5.144323811287144	4.250298931756154	4.858608641968892	4.803256744778341	6.928637240160179
Fertile_5	3.897215503874368	4.0297317130489585	4.456040883414743	3.87716800308497	4.974438669140923	5.389310751554238	5.401217509800032
Fertile_6	5.285271027983075	4.4322131149266255	4.750615807184023	4.811109363044219	3.2689732916443086	3.4545350210672723	5.491062623892809
Fertile_7	4.903569732123179	5.1032005251570665	4.463100349327863	4.617547773397849	4.171723838573421	4.039879955345379	5.716429042130341
Fertile_8	4.969492191290381	4.149133563579117	4.456811243908341	4.502141497682369	6.308331777124027	5.0363200931866885	6.120985541385639
Fertile_9	5.046828741132352	4.19094041825483	4.533074066248736	4.393469939044554	5.854797267927599	5.0243061218661165	6.61954827676249
Fertile_10	5.318739233787798	4.401858551071991	4.3636055908162925	4.839195246675068	3.937341986796404	2.9625440148648936	4.707750377974968
Fertile_11	4.295417373118071	4.162607990167289	4.762505550086737	3.852597797738911	5.6424276990907645	5.079198328279643	6.186894940403098
Fertile_12	4.974998992912892	4.7511337124742745	4.9221485671145375	4.528659595192495	5.8566069589655445	2.9177058900744037	5.202939201285182
QC01	4.823816822537231	4.2250490439062105	5.1691641359404334	4.463069485526279	5.701585224839463	5.549565061645024	6.410714534039955
QC02	4.814027634742727	4.2611730586355145	5.219766028234201	4.440015919730085	5.70524649261132	5.555744622851954	6.406354766959004
QC03	4.886717805523934	4.259053378840132	5.20313419649575	4.455073261316773	5.728425418302952	5.52971214130188	6.412322318269229
QC04	4.770392480395583	4.1977379608686	5.163518023290347	4.444370597233033	5.729472167719939	5.4442769882656465	6.368328089738915

## Sheet: 菌种
#Taxonomy	Fertile_1		Fertile_2		Fertile_3		Fertile_4		Fertile_5		Fertile_6		Fertile_7		Fertile_8	Fertile_9	Fertile_10	Fertile_11	Fertile_12	Infertile_1	Infertile_2	Infertile_3	Infertile_4	Infertile_5	Infertile_6	Infertile_7	Infertile_8	Infertile_9	Infertile_10	Infertile_11	Infertile_12	Infertile_13	Infertile_14	Infertile_15	Infertile_16	Infertile_17	Infertile_18	Infertile_19
s__Bifidobacterium_sp.	124598.18849034046		6894.345588665599		29048.277085897713		31395.253525577522		4597.505561515709		3350.2212327088705		18552.88051880307		37080.414096425935	12910.739219442326	2221.695025322594	48455.083411469524	8058.343657506189	155.3057519511761	8941.819606058993	31166.920098742423	1046.8588718558474	29817.023137797318	814.6188296476417	15088.785724864716	2611.3995709858946	52.80869337129898	2734.935865595616	3314.02947694474	81.3460647979868	12877.604227611384	76951.17901192595	28149.39056818127	3415.055561269678	5945.731082934798	3098.96930542048	13383.062066339982
s__Eubacterium_ramulus	3740.9401832717053		6769.698618022254		4780.824246962382		2404.7174686197854		1261.745523904513		5813.027520098957		9025.079641391229		3560.208392245682	5595.7003969774505	9833.099806475675	1642.0266344048964	21199.19923731629	4339.7373682063335	5899.871584449791	1365.2944873471113	3964.4707076290165	1999.143397834666	5652.84589760015	1144.868454381984	2122.528728936911	702.4925645788396	2718.6232235735274	20345.20627764495	3727.149546940717	1422.3510347288307	666.7571140983805	567.5483670713633	2518.9051391626995	2221.6681447415704	1955.2409820333592	1652.204367602575
s__Dorea_amylophila	1104.1897838121588		2958.9140599792045		1194.5437649369617		2214.3113774477843		1598.7853707062131		2825.931492784834		2522.201063436881		1503.7536995539735	1230.7078209681213	2471.8715057608742	985.148167067106	1286.5305782546009	1375.8086944376307	1097.6357066492915	808.1079442400093	1174.272448821769	1766.0005641191256	4505.131545560094	2025.3477588256621	428.43513794013967	261.80563661286953	1713.6014589714798	2076.593582659235	2097.2290877059913	703.5070673105807	260.78049561177687	173.9858693013674	282.4715755721692	1340.5137944688165	285.63926547395425	1088.299225829736
s__Catenibacterium_mitsuokai	13773.925221807727		426.93208687765195		17273.055132717265		358.3130966058687		243.43736941023604		31690.7703811946		410.76147612503803		294.03496480051	350.2499737772159	296.65273156028155	257.882921084791	200.36028539226334	184.14855331687178	161.70943712779194	9250.300351947442	199.40448908892108	249.63126797885008	256.3317108367977	114.75310953025662	165.02220942186253	10.674476309745549	7873.965466889435	184.18015487003865	6617.801698965133	387.94752342098764	192.77901692398845	160.6896502656848	314.4195406437587	329.00351921662485	241.758521285223	372.96376084023825
s__Escherichia_coli	1293.4314721266226		1507.3265042078174		55648.22380027256		1538.9301789437693		1766.1255982747484		7671.469894979828		4369.265745566068		10236.615392132371	11928.775848363608	1685.3380861875216	3812.142075171672	2267.2186204614995	128310.50712487752	109888.57771232785	7817.020003638244	53010.3484325233	70489.58963634679	47904.48903959921	214301.0537756877	154825.88959091424	548167.9612492821	2950.388884943831	3170.3966172403666	19818.612442817608	4968.115542426762	11601.701967558709	17918.814856386558	3427.2043852077245	11664.629913517649	23151.80318568602	9777.66287274163
s__Escherichia_sp.	22.03841800532131		42.61345461081532		1139.4549549916228		43.39973443554996		0.0588702141148895		168.11942867178618		68.51386567527088		317.75795664010667	250.97624667490697	11.927537650952571	191.85418869565274	50.111243899301876	3357.6122184651517	2450.141026023722	134.33137045713778	1172.117369777905	1705.6401356563902	1065.9489676770206	7963.922373633477	3428.4135217878165	20027.202144926297	60.670903056060716	57.01402448748947	584.4356934622164	212.7680840389663	278.5211260262897	743.4217229741089	109.76368559810233	247.45652784595194	1079.6226808910437	200.0205033658637
s__Shigella_flexneri	19.80081767112972		24.278634810093873		959.0610018798666		20.59614213234085		0.316469937149406		144.1444456771801		46.24846120310709		184.45866608333824	210.70620705503632	8.570534728604969	61.603168695006644	44.021098183721804	2274.2410292655923	1893.5364101864354	120.2222037483976	972.0602256180229	1225.3062710274257	884.0618031165995	3857.8938694834983	2925.663450716917	9589.080927704783	50.24317937120808	44.29071535604787	355.1846915905326	75.1345084113555	178.48686634558268	319.6422569965016	48.582584088470156	210.29864956640196	446.7859664083198	176.5706939055737
s__Shigella_sonnei	13.772118755568656		16.764931997336184		754.454742020522		16.503932026445558		1.6759989528626698		103.22578210017818		31.71367094850675		121.26049176075676	156.93350695503295	8.604912000618068	46.11479976966686	31.484393723789065	1808.229229585785	1704.1435497205725	82.8920267112914	703.8828598405166	967.4445058173936	640.4546542236562	2687.78945083709	2138.5751534834694	7455.422877269889	36.85694101825617	31.462212768160743	271.61440356519563	63.60317194220659	167.42619382223504	253.6141843399187	37.05721768436299	163.55572599511336	309.9102430899429	128.085971869231
#Taxonomy	Fertile_1		Fertile_2		Fertile_3		Fertile_4		Fertile_5		Fertile_6		Fertile_7		Fertile_8	Fertile_9	Fertile_10	Fertile_11	Fertile_12	Infertile_1	Infertile_2	Infertile_3	Infertile_4	Infertile_5	Infertile_6	Infertile_7	Infertile_8	Infertile_9	Infertile_10	Infertile_11	Infertile_12	Infertile_13	Infertile_14	Infertile_15	Infertile_16	Infertile_17	Infertile_18	Infertile_19
s__Bifidobacterium_sp.	124598.18849034046		6894.345588665599		29048.277085897713		31395.253525577522		4597.505561515709		3350.2212327088705		18552.88051880307		37080.414096425935	12910.739219442326	2221.695025322594	48455.083411469524	8058.343657506189	155.3057519511761	8941.819606058993	31166.920098742423	1046.8588718558474	29817.023137797318	814.6188296476417	15088.785724864716	2611.3995709858946	52.80869337129898	2734.935865595616	3314.02947694474	81.3460647979868	12877.604227611384	76951.17901192595	28149.39056818127	3415.055561269678	5945.731082934798	3098.96930542048	13383.062066339982
s__Eubacterium_ramulus	3740.9401832717053		6769.698618022254		4780.824246962382		2404.7174686197854		1261.745523904513		5813.027520098957		9025.079641391229		3560.208392245682	5595.7003969774505	9833.099806475675	1642.0266344048964	21199.19923731629	4339.7373682063335	5899.871584449791	1365.2944873471113	3964.4707076290165	1999.143397834666	5652.84589760015	1144.868454381984	2122.528728936911	702.4925645788396	2718.6232235735274	20345.20627764495	3727.149546940717	1422.3510347288307	666.7571140983805	567.5483670713633	2518.9051391626995	2221.6681447415704	1955.2409820333592	1652.204367602575
s__Dorea_amylophila	1104.1897838121588		2958.9140599792045		1194.5437649369617		2214.3113774477843		1598.7853707062131		2825.931492784834		2522.201063436881		1503.7536995539735	1230.7078209681213	2471.8715057608742	985.148167067106	1286.5305782546009	1375.8086944376307	1097.6357066492915	808.1079442400093	1174.272448821769	1766.0005641191256	4505.131545560094	2025.3477588256621	428.43513794013967	261.80563661286953	1713.6014589714798	2076.593582659235	2097.2290877059913	703.5070673105807	260.78049561177687	173.9858693013674	282.4715755721692	1340.5137944688165	285.63926547395425	1088.299225829736
s__Catenibacterium_mitsuokai	13773.925221807727		426.93208687765195		17273.055132717265		358.3130966058687		243.43736941023604		31690.7703811946		410.76147612503803		294.03496480051	350.2499737772159	296.65273156028155	257.882921084791	200.36028539226334	184.14855331687178	161.70943712779194	9250.300351947442	199.40448908892108	249.63126797885008	256.3317108367977	114.75310953025662	165.02220942186253	10.674476309745549	7873.965466889435	184.18015487003865	6617.801698965133	387.94752342098764	192.77901692398845	160.6896502656848	314.4195406437587	329.00351921662485	241.758521285223	372.96376084023825
s__Escherichia_coli	1293.4314721266226		1507.3265042078174		55648.22380027256		1538.9301789437693		1766.1255982747484		7671.469894979828		4369.265745566068		10236.615392132371	11928.775848363608	1685.3380861875216	3812.142075171672	2267.2186204614995	128310.50712487752	109888.57771232785	7817.020003638244	53010.3484325233	70489.58963634679	47904.48903959921	214301.0537756877	154825.88959091424	548167.9612492821	2950.388884943831	3170.3966172403666	19818.612442817608	4968.115542426762	11601.701967558709	17918.814856386558	3427.2043852077245	11664.629913517649	23151.80318568602	9777.66287274163
s__Escherichia_sp.	22.03841800532131		42.61345461081532		1139.4549549916228		43.39973443554996		0.0588702141148895		168.11942867178618		68.51386567527088		317.75795664010667	250.97624667490697	11.927537650952571	191.85418869565274	50.111243899301876	3357.6122184651517	2450.141026023722	134.33137045713778	1172.117369777905	1705.6401356563902	1065.9489676770206	7963.922373633477	3428.4135217878165	20027.202144926297	60.670903056060716	57.01402448748947	584.4356934622164	212.7680840389663	278.5211260262897	743.4217229741089	109.76368559810233	247.45652784595194	1079.6226808910437	200.0205033658637
s__Shigella_flexneri	19.80081767112972		24.278634810093873		959.0610018798666		20.59614213234085		0.316469937149406		144.1444456771801		46.24846120310709		184.45866608333824	210.70620705503632	8.570534728604969	61.603168695006644	44.021098183721804	2274.2410292655923	1893.5364101864354	120.2222037483976	972.0602256180229	1225.3062710274257	884.0618031165995	3857.8938694834983	2925.663450716917	9589.080927704783	50.24317937120808	44.29071535604787	355.1846915905326	75.1345084113555	178.48686634558268	319.6422569965016	48.582584088470156	210.29864956640196	446.7859664083198	176.5706939055737
s__Shigella_sonnei	13.772118755568656		16.764931997336184		754.454742020522		16.503932026445558		1.6759989528626698		103.22578210017818		31.71367094850675		121.26049176075676	156.93350695503295	8.604912000618068	46.11479976966686	31.484393723789065	1808.229229585785	1704.1435497205725	82.8920267112914	703.8828598405166	967.4445058173936	640.4546542236562	2687.78945083709	2138.5751534834694	7455.422877269889	36.85694101825617	31.462212768160743	271.61440356519563	63.60317194220659	167.42619382223504	253.6141843399187	37.05721768436299	163.55572599511336	309.9102430899429	128.085971869231
#Taxonomy	s__Bifidobacterium_sp.	log10	s__Eubacterium_ramulus	log10	s__Dorea_amylophila	log10	s__Catenibacterium_mitsuokai	log10	s__Escherichia_coli	log10	s__Escherichia_sp.	log10	s__Shigella_flexneri	log10	s__Shigella_sonnei	log10
Fertile_1	124598.18849034046	5.09552	3740.9401832717053	3.5731	1104.1897838121588	3.04344	13773.925221807727	4.13909	1293.4314721266226	3.11208	22.03841800532131	1.36245	19.80081767112972	1.31808	13.772118755568656	1.16944
Fertile_2	6894.345588665599	3.83856	6769.698618022254	3.83063	2958.9140599792045	3.47128	426.93208687765195	2.63137	1507.3265042078174	3.1785	42.61345461081532	1.63962	24.278634810093873	1.40275	16.764931997336184	1.24956
Fertile_3	29048.277085897713	4.46314	4780.824246962382	3.67959	1194.5437649369617	3.07757	17273.055132717265	4.23739	55648.22380027256	4.74546	1139.4549549916228	3.05708	959.0610018798666	2.9823	754.454742020522	2.87821
Fertile_4	31395.253525577522	4.49688	2404.7174686197854	3.38124	2214.3113774477843	3.34543	358.3130966058687	2.55547	1538.9301789437693	3.1875	43.39973443554996	1.64738	20.59614213234085	1.33438	16.503932026445558	1.24314
Fertile_5	4597.505561515709	3.66262	1261.745523904513	3.10132	1598.7853707062131	3.20406	243.43736941023604	2.38817	1766.1255982747484	3.24727	0.0588702141148895	0.0248427	0.316469937149406	0.119411	1.6759989528626698	0.427486
Fertile_6	3350.2212327088705	3.5252	5813.027520098957	3.76448	2825.931492784834	3.45132	31690.7703811946	4.50095	7671.469894979828	3.88494	168.11942867178618	2.22819	144.1444456771801	2.1618	103.22578210017818	2.01798
Fertile_7	18552.88051880307	4.26843	9025.079641391229	3.9555	2522.201063436881	3.40195	410.76147612503803	2.61465	4369.265745566068	3.64051	68.51386567527088	1.84207	46.24846120310709	1.67439	31.71367094850675	1.51473
Fertile_8	37080.414096425935	4.56916	3560.208392245682	3.5516	1503.7536995539735	3.17747	294.03496480051	2.46987	10236.615392132371	4.0102	317.75795664010667	2.50346	184.45866608333824	2.26825	121.26049176075676	2.08729
Fertile_9	12910.739219442326	4.11098	5595.7003969774505	3.74793	1230.7078209681213	3.09051	350.2499737772159	2.54562	11928.775848363608	4.07663	250.97624667490697	2.40136	210.70620705503632	2.32573	156.93350695503295	2.19847
Fertile_10	2221.695025322594	3.34688	9833.099806475675	3.99273	2471.8715057608742	3.3932	296.65273156028155	2.47371	1685.3380861875216	3.22694	11.927537650952571	1.11152	8.570534728604969	0.980936	8.604912000618068	0.982493
Fertile_11	48455.083411469524	4.68535	1642.0266344048964	3.21564	985.148167067106	2.99394	257.882921084791	2.4131	3812.142075171672	3.58128	191.85418869565274	2.28523	61.603168695006644	1.7966	46.11479976966686	1.67316
Fertile_12	8058.343657506189	3.9063	21199.19923731629	4.32634	1286.5305782546009	3.10976	200.36028539226334	2.30397	2267.2186204614995	3.35568	50.111243899301876	1.70852	44.021098183721804	1.65342	31.484393723789065	1.51167
Infertile_1	155.3057519511761	2.19397	4339.7373682063335	3.63756	1375.8086944376307	3.13887	184.14855331687178	2.26752	128310.50712487752	5.10827	3357.6122184651517	3.52616	2274.2410292655923	3.35703	1808.229229585785	3.25749
Infertile_2	8941.819606058993	3.95147	5899.871584449791	3.77092	1097.6357066492915	3.04085	161.70943712779194	2.21141	109888.57771232785	5.04096	2450.141026023722	3.38937	1893.5364101864354	3.2775	1704.1435497205725	3.23176
Infertile_3	31166.920098742423	4.49371	1365.2944873471113	3.13554	808.1079442400093	2.90801	9250.300351947442	3.9662	7817.020003638244	3.8931	134.33137045713778	2.1314	120.2222037483976	2.08358	82.8920267112914	1.92372
Infertile_4	1046.8588718558474	3.0203	3964.4707076290165	3.59829	1174.272448821769	3.07014	199.40448908892108	2.30191	53010.3484325233	4.72437	1172.117369777905	3.06934	972.0602256180229	2.98814	703.8828598405166	2.84812
Infertile_5	29817.023137797318	4.47448	1999.143397834666	3.30106	1766.0005641191256	3.24724	249.63126797885008	2.39904	70489.58963634679	4.84813	1705.6401356563902	3.23214	1225.3062710274257	3.0886	967.4445058173936	2.98607
Infertile_6	814.6188296476417	2.91149	5652.84589760015	3.75234	4505.131545560094	3.6538	256.3317108367977	2.41049	47904.48903959921	4.68039	1065.9489676770206	3.02814	884.0618031165995	2.94697	640.4546542236562	2.80717
Infertile_7	15088.785724864716	4.17868	1144.868454381984	3.05913	2025.3477588256621	3.30671	114.75310953025662	2.06353	214301.0537756877	5.33103	7963.922373633477	3.90118	3857.8938694834983	3.58646	2687.78945083709	3.42956
Infertile_8	2611.3995709858946	3.41704	2122.528728936911	3.32706	428.43513794013967	2.6329	165.02220942186253	2.22017	154825.88959091424	5.18985	3428.4135217878165	3.53522	2925.663450716917	3.46637	2138.5751534834694	3.33033
Infertile_9	52.80869337129898	1.73085	702.4925645788396	2.84726	261.80563661286953	2.41963	10.674476309745549	1.06724	548167.9612492821	5.73891	20027.202144926297	4.30164	9589.080927704783	3.98182	7455.422877269889	3.87253
Infertile_10	2734.935865595616	3.43711	2718.6232235735274	3.43451	1713.6014589714798	3.23416	7873.965466889435	3.89625	2950.388884943831	3.47003	60.670903056060716	1.79008	50.24317937120808	1.70964	36.85694101825617	1.57815
Infertile_11	3314.02947694474	3.52049	20345.20627764495	4.30848	2076.593582659235	3.31756	184.18015487003865	2.26759	3170.3966172403666	3.50125	57.01402448748947	1.76353	44.29071535604787	1.65601	31.462212768160743	1.51138
Infertile_12	81.3460647979868	1.91564	3727.149546940717	3.57149	2097.2290877059913	3.32185	6617.801698965133	3.82078	19818.612442817608	4.2971	584.4356934622164	2.76748	355.1846915905326	2.55168	271.61440356519563	2.43555
Infertile_13	12877.604227611384	4.10987	1422.3510347288307	3.15331	703.5070673105807	2.84789	387.94752342098764	2.58989	4968.115542426762	3.69628	212.7680840389663	2.32994	75.1345084113555	1.88158	63.60317194220659	1.81025
Infertile_14	76951.17901192595	4.88622	666.7571140983805	2.82462	260.78049561177687	2.41794	192.77901692398845	2.28731	11601.701967558709	4.06456	278.5211260262897	2.44641	178.48686634558268	2.25403	167.42619382223504	2.22641
Infertile_15	28149.39056818127	4.44948	567.5483670713633	2.75477	173.9858693013674	2.243	160.6896502656848	2.20868	17918.814856386558	4.25333	743.4217229741089	2.87182	319.6422569965016	2.50602	253.6141843399187	2.40588
Infertile_16	3415.055561269678	3.53352	2518.9051391626995	3.40138	282.4715755721692	2.45251	314.4195406437587	2.49889	3427.2043852077245	3.53507	109.76368559810233	2.0444	48.582584088470156	1.69533	37.05721768436299	1.58044
Infertile_17	5945.731082934798	3.77428	2221.6681447415704	3.34687	1340.5137944688165	3.1276	329.00351921662485	2.51852	11664.629913517649	4.06691	247.45652784595194	2.39525	210.29864956640196	2.3249	163.55572599511336	2.21631
Infertile_18	3098.96930542048	3.49136	1955.2409820333592	3.29142	285.63926547395425	2.45734	241.758521285223	2.38517	23151.80318568602	4.3646	1079.6226808910437	3.03367	446.7859664083198	2.65107	309.9102430899429	2.49264
Infertile_19	13383.062066339982	4.12659	1652.204367602575	3.21833	1088.299225829736	3.03715	372.96376084023825	2.57283	9777.66287274163	3.99028	200.0205033658637	2.30324	176.5706939055737	2.24937	128.085971869231	2.11088

## Sheet: E.coli
#Taxonomy	s__Escherichia_coli	E_coli_log10
Fertile_1	1293.4314721266226	3.11208
Fertile_2	1507.3265042078174	3.1785
Fertile_3	55648.22380027256	4.74546
Fertile_4	1538.9301789437693	3.1875
Fertile_5	1766.1255982747484	3.24727
Fertile_6	7671.469894979828	3.88494
Fertile_7	4369.265745566068	3.64051
Fertile_8	10236.615392132371	4.0102
Fertile_9	11928.775848363608	4.07663
Fertile_10	1685.3380861875216	3.22694
Fertile_11	3812.142075171672	3.58128
Fertile_12	2267.2186204614995	3.35568
Infertile_1	128310.50712487752	5.10827
Infertile_2	109888.57771232785	5.04096
Infertile_3	7817.020003638244	3.8931
Infertile_4	53010.3484325233	4.72437
Infertile_5	70489.58963634679	4.84813
Infertile_6	47904.48903959921	4.68039
Infertile_7	214301.0537756877	5.33103
Infertile_8	154825.88959091424	5.18985
Infertile_9	548167.9612492821	5.73891
Infertile_10	2950.388884943831	3.47003
Infertile_11	3170.3966172403666	3.50125
Infertile_12	19818.612442817608	4.2971
Infertile_13	4968.115542426762	3.69628
Infertile_14	11601.701967558709	4.06456
Infertile_15	17918.814856386558	4.25333
Infertile_16	3427.2043852077245	3.53507
Infertile_17	11664.629913517649	4.06691
Infertile_18	23151.80318568602	4.3646
Infertile_19	9777.66287274163	3.99028

## Sheet: Sheet3
Supplementary Table S7. Associations of key fecal metabolites and microbial species with infertility status after adjustment for age and smoking status.
Feature	Type	β(group)	95% CI	P value	Direction	Covariates
Phosphoserine	Metabolite	-0.4005	-0.7723 to -0.0288	0.0357	Lower in infertile	Age, smoking
1-Pyrroline-5-Carboxylic Acid	Metabolite	-0.198	-0.4171 to 0.0212	0.0747	Trend toward lower in infertile	Age, smoking
4-Hydroxyproline	Metabolite	0.3546	0.0050 to 0.7042	0.0471	Higher in infertile	Age, smoking
N,N-Dimethylglycine	Metabolite	-0.2926	-0.5892 to 0.0040	0.0529	Trend toward lower in infertile	Age, smoking
N-Acetylputrescine	Metabolite	0.6024	0.0277 to 1.177	0.0406	Higher in infertile	Age, smoking
Quercetin	Metabolite	0.9615	0.2376 to 1.685	0.0111	Higher in infertile	Age, smoking
Ascorbic Acid	Metabolite	0.4789	0.0305 to 0.9273	0.0372	Higher in infertile	Age, smoking
Pyruvic_acid	Metabolite	0.2236	0.0008 to 0.4464	0.0492	Higher in infertile	Age, smoking
s__Bifidobacterium_sp.	Species	-0.5999	-1.206 to 0.0064	0.0523	Trend toward lower in infertile	Age, smoking
s__Eubacterium_ramulus	Species	-0.3156	-0.5993 to -0.0319	0.0305	Lower in infertile	Age, smoking
s__Dorea_amylophila	Species	-0.2834	-0.5442 to -0.0226	0.0343	Lower in infertile	Age, smoking
s__Catenibacterium_mitsuokai	Species	-0.4789	-1.038 to 0.0802	0.0902	Trend toward lower in infertile	Age, smoking
s__Escherichia_coli	Species	0.8593	0.4034 to 1.315	0.0006	Higher in infertile	Age, smoking
s__Escherichia_sp.	Species	1.057	0.4843 to 1.629	0.0008	Higher in infertile	Age, smoking
s__Shigella_flexneri	Species	1.023	0.4799 to 1.566	0.0006	Higher in infertile	Age, smoking
s__Shigella_sonnei	Species	0.9994	0.4853 to 1.514	0.0005	Higher in infertile	Age, smoking
Multiple linear regression models were fitted for each metabolite or microbial species with infertility status as the primary independent variable, adjusting for age and smoking status. Group was coded as 0 for fertile controls and 1 for infertile men. Positive β values indicate higher levels in infertile men, whereas negative β values indicate lower levels in infertile men. Metabolite and specie…
